# Supplementary material for: Clumppling 2.0: A Clustering Alignment Program for Population Structure Analyses
Source: Hum Popul Genet Genom. Author manuscript; Available in PMC 2026 May 13. (PMC13167144; doi:10.47248/hpgg2606020004)
Supplement: HPGG2606020004SupplementaryMaterials [file NIHMS2169305-supplement-HPGG2606020004SupplementaryMaterials.zip]

Archive with 1 entries (1 files):
- HPGG2606020004SupplementaryMaterials.pdf
